# Supplementary material for: Lifetime age‐related changes in clinical laboratory results, aging clocks and mortality predictors in 2412 Golden Retrievers
Source: Aging Cell. 2025 Jan 24;24(4):e14438. doi: 10.1111/acel.14438 (PMC11984677; doi:10.1111/acel.14438)
Supplement: Supplementary file 1 — Data S1. [file ACEL-24-e14438-s001.xlsx]

## Sheet: Development_Associations
Variable	Cor	P
Phosphorus [mg/dL]	-0.81	0
Alk Phosphatase [U/L]	-0.57	3.76e-271
Hemoglobin (HGB) [g/dL]	0.53	1.84e-224
Total Protein [g/dL]	0.48	8.55e-183
Absolute Lymphocytes [/uL]	-0.45	2.37e-157
Hematocrit (HCT) [%]	0.41	1.41e-128
RBC [M/uL]	0.41	3.21e-126
Globulin [g/dL]	0.41	9.88e-126
Calcium [mg/dL]	-0.39	7.11e-113
Magnesium [mEq/L]	0.38	2.82e-107
WBC [K/uL]	-0.36	2.26e-98
Total Bilirubin [mg/dL]	0.35	2.55e-90
Creatine Kinase (CK) [U/L]	-0.34	1.46e-86
Creatinine [mg/dL]	0.32	5.41e-77
MCH [pg]	0.3	2.85e-65
Chloride [mEq/L]	0.27	3.48e-55
Albumin [g/dL]	0.27	3.72e-53
Albumin:Globulin Ratio [Ratio]	-0.25	1.37e-47
Platelet Count [K/uL]	-0.21	1.02e-32
Absolute Monocytes [/uL]	-0.21	1.52e-31
BUN:Creatinine Ratio [Ratio]	-0.2	1.08e-30
Glucose [mg/dL]	-0.2	1.56e-30
% Lymphocytes [%]	-0.2	1.14e-29
Sodium:Potassium Ratio [Ratio]	0.2	2.55e-29
Potassium [mEq/L]	-0.19	1.52e-28
% Neutrophils [%]	0.19	1.09e-26
Absolute Neutrophils [/uL]	-0.18	3.36e-25
Amylase [U/L]	-0.13	1.15e-12
AST [U/L]	-0.11	5.61e-10
Cholesterol [mg/dL]	-0.08	7.17e-06
Sodium [mEq/L]	0.08	7.49e-06
MCV [fL]	0.05	0.00244636
T4 [ug/dL]	-0.05	0.0109394
GGT [U/L]	0.04	0.0261109
Absolute Eosinophils [/uL]	-0.02	0.238335
Triglycerides [mg/dL]	0.02	0.366537
ALT (SGPT) [U/L]	0.01	0.589347

## Sheet: Aging_Associations
Variable	Cor	P
Albumin [g/dL]	-0.42	0
Albumin:Globulin Ratio [Ratio]	-0.4	0
Magnesium [mEq/L]	0.31	5.571e-261
Absolute Lymphocytes [/uL]	-0.26	1.45561e-209
Globulin [g/dL]	0.25	4.68818e-192
% Lymphocytes [%]	-0.24	1.52263e-174
Sodium [mEq/L]	0.24	3.34491e-173
Calcium [mg/dL]	-0.2	2.12786e-127
% Neutrophils [%]	0.2	8.33921e-123
MCH [pg]	-0.2	2.67854e-111
Platelet Count [K/uL]	0.17	2.24791e-92
WBC [K/uL]	-0.12	2.27056e-43
Triglycerides [mg/dL]	0.12	9.02776e-39
Hematocrit (HCT) [%]	0.11	1.97862e-37
Alk Phosphatase [U/L]	0.09	6.78059e-25
Sodium:Potassium Ratio [Ratio]	-0.08	6.91791e-23
Potassium [mEq/L]	0.08	8.04176e-23
BUN:Creatinine Ratio [Ratio]	-0.08	1.24044e-22
MCV [fL]	0.08	3.50848e-19
RBC [M/uL]	0.08	2.69796e-18
Cholesterol [mg/dL]	0.07	2.72256e-18
T4 [ug/dL]	0.07	7.91126e-16
Total Protein [g/dL]	-0.07	8.45208e-16
Amylase [U/L]	-0.06	1.39702e-10
PrecisionPSL [U/L]	0.06	1.88324e-09
Phosphorus [mg/dL]	-0.04	1.98087e-07
Absolute Eosinophils [/uL]	-0.04	1.85398e-06
Glucose [mg/dL]	-0.04	2.06687e-06
Chloride [mEq/L]	0.03	0.000101205
BUN [mg/dL]	-0.04	0.000124641
ALT (SGPT) [U/L]	0.03	0.000909481
Hemoglobin (HGB) [g/dL]	-0.02	0.00493278
Absolute Neutrophils [/uL]	-0.01	0.0900356
Absolute Monocytes [/uL]	0.01	0.0909423
Creatinine [mg/dL]	-0.01	0.0951685
AST [U/L]	0.01	0.119676
Creatine Kinase (CK) [U/L]	0	0.69267

## Sheet: Aging_Clock
	Coeff
Magnesium_mEq/L	3.23
Sodium_mEq/L	0.14
RBC_M/uL	0.06
Hematocrit (HCT)_%	0.02
% Neutrophils_%	0.01
Triglycerides_mg/dL	0
Platelet Count_K/uL	0
sex_status	0
Total Protein_g/dL	0
Globulin_g/dL	0
ALT (SGPT)_U/L	0
Alk Phosphatase_U/L	0
GGT_U/L	0
Total Bilirubin_mg/dL	0
Creatinine_mg/dL	0
Glucose_mg/dL	0
Potassium_mEq/L	0
Cholesterol_mg/dL	0
Creatine Kinase (CK)_U/L	0
Hemoglobin (HGB)_g/dL	0
MCV_fL	0
Absolute Neutrophils_/uL	0
Absolute Monocytes_/uL	0
Absolute Eosinophils_/uL	0
Amylase_U/L	0
Absolute Lymphocytes_/uL	0
AST_U/L	0
% Lymphocytes_%	-0.01
BUN:Creatinine Ratio_Ratio	-0.01
Chloride_mEq/L	-0.01
Sodium:Potassium Ratio_Ratio	-0.03
T4_ug/dL	-0.04
MCH_pg	-0.06
WBC_K/uL	-0.09
Phosphorus_mg/dL	-0.23
Albumin_g/dL	-0.78
Calcium_mg/dL	-0.99
Albumin:Globulin Ratio_Ratio	-1.64
(Intercept)	-2.41

## Sheet: Mortality_Associations
	OR.1y	P.1y	HR.Lifetime	P.Lifetime
age	2.46471	1.13035e-14	3.40294	0
Amylase_U/L	1.34307	0.000155296	1.11854	5.20675e-10
sex_status	0.843344	0.057836	0.925344	3.1535e-05
BUN:Creatinine Ratio_Ratio	1.16351	0.0675734	0.936591	0.00264116
Phosphorus_mg/dL	1.09268	0.552259	1.10298	0.00622615
Hematocrit (HCT)_%	0.589348	0.576936	0.551546	0.0120506
Absolute Lymphocytes_/uL	0.501082	0.644916	0.418754	0.0200019
MCV_fL	1.25654	0.608883	1.27924	0.0286102
% Lymphocytes_%	0.781067	0.730782	1.40548	0.0334612
Platelet Count_K/uL	0.882723	0.147343	0.957133	0.0339778
Glucose_mg/dL	1.09204	0.281664	1.04008	0.0388391
Cholesterol_mg/dL	1.05401	0.51351	0.960083	0.0408698
Calcium_mg/dL	1.07767	0.449392	1.05049	0.0485464
RBC_M/uL	0.382481	0.421952	1.80045	0.0509047
ALT (SGPT)_U/L	0.861867	0.269604	0.944719	0.0603212
Chloride_mEq/L	0.926831	0.384612	1.04036	0.063946
Creatinine_mg/dL	1.04816	0.780659	0.876016	0.113859
WBC_K/uL	3.25638	0.741333	3.95973	0.122804
Absolute Neutrophils_/uL	0.579513	0.848427	0.398606	0.190602
Triglycerides_mg/dL	1.08227	0.183609	1.02143	0.213291
Total Protein_g/dL	1.37062	0.0767784	0.921362	0.273316
Alk Phosphatase_U/L	1.03193	0.321212	1.01152	0.335848
Absolute Monocytes_/uL	0.685128	0.318925	0.911619	0.362078
Creatine Kinase (CK)_U/L	0.994823	0.942222	1.01936	0.362098
T4_ug/dL	0.919171	0.342256	1.01499	0.386697
Absolute Eosinophils_/uL	0.764096	0.469967	0.920644	0.397588
Sodium_mEq/L	1.07679	0.465829	1.02121	0.443751
AST_U/L	1.23438	0.00294049	1.02035	0.491046
Magnesium_mEq/L	1.11898	0.264686	1.01199	0.597487
Potassium_mEq/L	0.879047	0.543797	1.06372	0.60283
Sodium:Potassium Ratio_Ratio	0.892274	0.508253	0.968033	0.642819
Albumin:Globulin Ratio_Ratio	1.3974	0.144105	0.967686	0.663737
% Neutrophils_%	0.707876	0.632323	0.963762	0.813082
MCH_pg	0.386288	0.0906431	0.979965	0.877372
Albumin_g/dL	0.634077	0.0343557	1.01015	0.903291
Hemoglobin (HGB)_g/dL	2.92403	0.332706	1.00514	0.984125

## Sheet: Gender_Aging_Associations
test	P.Female	Cor.Female	P.Male	Cor.Male
Albumin:Globulin Ratio [Ratio]	1.7e-295	-0.41	2.59e-222	-0.39
Albumin [g/dL]	3.8e-279	-0.4	4.32e-302	-0.45
Magnesium [mEq/L]	2.37e-140	0.31	7.9e-123	0.31
Globulin [g/dL]	1.05e-126	0.28	1.53e-73	0.23
Sodium [mEq/L]	4.06e-103	0.25	1.38e-71	0.22
Absolute Lymphocytes [/uL]	6.79e-103	-0.25	8.46e-111	-0.28
% Lymphocytes [%]	5.3e-97	-0.24	1.09e-79	-0.24
% Neutrophils [%]	1.16e-71	0.21	2.34e-53	0.19
Calcium [mg/dL]	1.33e-68	-0.2	1.69e-60	-0.21
MCH [pg]	1.83e-59	-0.2	6.91e-54	-0.21
Platelet Count [K/uL]	3.73e-40	0.15	1.27e-58	0.2
Triglycerides [mg/dL]	3.06e-28	0.14	3.58e-14	0.1
Hematocrit (HCT) [%]	1.83e-27	0.13	1.94e-12	0.09
WBC [K/uL]	5.26e-27	-0.13	3.54e-18	-0.11
Potassium [mEq/L]	5.39e-19	0.1	8.22e-11	0.08
RBC [M/uL]	5.21e-17	0.1	0.000176941	0.05
BUN:Creatinine Ratio [Ratio]	3.05e-13	-0.09	3.26e-11	-0.08
Alk Phosphatase [U/L]	1.41e-12	0.08	1.39e-14	0.1
MCV [fL]	7.47e-09	0.07	3.8e-12	0.09
Glucose [mg/dL]	2.61e-08	-0.07	0.0606466	-0.02
Sodium:Potassium Ratio [Ratio]	8.48e-08	-0.06	3.14e-18	-0.11
T4 [ug/dL]	4.27e-07	0.06	2.13e-10	0.08
Cholesterol [mg/dL]	9.86e-07	0.06	2.06e-14	0.1
Absolute Eosinophils [/uL]	1.66e-05	-0.05	0.0239034	-0.03
Phosphorus [mg/dL]	3.67e-05	-0.05	0.000309875	-0.05
Total Protein [g/dL]	0.000221744	-0.04	7.48e-15	-0.1
AST [U/L]	0.00829106	-0.03	0.004559	0.04
Amylase [U/L]	0.0106985	-0.03	2.44e-12	-0.09
Chloride [mEq/L]	0.0131143	0.03	0.0027733	0.04
Absolute Neutrophils [/uL]	0.0863962	-0.02	0.516997	-0.01
ALT (SGPT) [U/L]	0.193968	0.02	0.00115566	0.04
Absolute Monocytes [/uL]	0.198954	0.02	0.264668	0.01
Creatinine [mg/dL]	0.674759	0	0.112997	-0.02
Hemoglobin (HGB) [g/dL]	0.747861	0	0.000118848	-0.05
